# Supplementary material for: The Role of Heterotrimeric G-Protein Beta Subunits During Nodulation in Medicago truncatula Gaertn and Pisum sativum L
Source: Front Plant Sci. 2022 Jan 12;12:808573. doi: 10.3389/fpls.2021.808573 (PMC8790031; doi:10.3389/fpls.2021.808573)
Supplement: Supplementary Table 1 — List of primers used in this study. [file Table_1.XLSX]

## Sheet: Лист1
Name	Sequence
MtGalpha1_pRSET_EcoRI_R	GGGAATTCTCATAACAAGCCAGCCTCAA
MtGalpha1_pRSET_Xho1_F	GGCTCGAGATGGGCTTACTCTGTAGC
MtGbeta1_promotor_attB1_F	AAAGCAGGCTTCGGGAAGTCTGTGGACACTTA
MtGbeta1_promotor_attB2_R	AAGCTGGGTGCATTTTTTTTAGGTCTTCCTTCA
MtGbeta1_pRSET_EcoRI_R	GGGGAATTCTCAAATCACCTTCCTATGCCC
MtGbeta1_pRSET_XhoI_F	GGGCTCGAGATGTCAGTTACGGAGCTG
MtGbeta1_RNAi_attB1_F	AAAGCAGGCTTCTGGTCCCACAGATATTCTTT
MtGbeta1_RNAi_attB2_R	AAGCTGGGTGACCGCATGCAACAGATTG
MtPLC_pRSET_BamHI_F	GGGGATCCAATGAAAAAAAAGTTCATCAAGTTGT
MtPLC_pRSET_XhoI_R	GGCTCGAGCTACAATATATTTAAAGTTTCAAGG
MtPLD_pRSET_BamHI_F	GGGGATCCATGGCACAAATTCATCTTCATG
MtPLD_pRSET_KpnI_R	GGGGGTACCCTAAGTAGTGAGGATAGG
PsGalpha1_pRSET_EcoRI_R	GGGAATTCTCATAACAAGCCAGCCTCAA
PsGalpha1_pRSET_XhoI_F	GGCTCGAGATGGGCTTACTCTGTAGC
PsGalpha2_pRSET_EcoRI_R	GGGAATTCTCATAATAATCCCGCTTCAAA
PsGalpha2_pRSET_XhoI_F	GGCTCGAGATGGGCTTAGTCTGTAG
PsGbeta1_pRSET_EcoRI_R	GGGGAATTCTCAAATCACCTTCCTATGCCC
PsGbeta1_pRSET_XhoI_F	GGGCTCGAGATGTCCGTTGCGGAGCTC
PsGgamma1_pRSET_BamHI_F	GGGGGATCCGATGGCGTCTGAAACGG
PsGgamma1_pRSET_HindIII_R	GGGAAGCTTTCAAAGTATCCAACATCTACA
PsK1_KD_pRSET_BamHI_F	GGGGATCCATTGGTATATCTATAGCAG
PsK1_KD_pRSET_EcoRI_R	GGGAATTCATCTCACTGACAATAGA
PsK1_KD_pRSET_SacI_F	GGGAGCTCATTGGTATATCTATAGCAG
PsPLC_pRSET_BamHI_F	GGGGATCCATGAAAGCAAAGATCTTAAAGTTGT
PsPLC_pRSET_XhoI_R	GGCTCGAGTTAAGTTTCAAGTTGGAAGCGA
PsPLD_pRSET_BamHI_F	GGGGATCCATGGCACAAATTCATCTTCATG
PsPLD_pRSET_KpnI_R	GGGGGTACCCTAAGTAGTGAGGATAGG
PsGbeta1_RNAi_attB1_F	AAAGCAGGCTTCTGGTCCCACTGATATTCTTT
PsGbeta1_RNAi_attB2_R	AAGCTGGGTGCCCACAAGCAACAGATTG
