# Supplementary material for: The Role of Heterotrimeric G-Protein Beta Subunits During Nodulation in Medicago truncatula Gaertn and Pisum sativum L
Source: Front Plant Sci. 2022 Jan 12;12:808573. doi: 10.3389/fpls.2021.808573 (PMC8790031; doi:10.3389/fpls.2021.808573)
Supplement: Supplementary Table 2 — The genome of M. truncatula encodes nine PLC and fifteen PLD genes. Analysis of transcriptomic datasets for M. truncatula roots inoculated with rhizobia, or treated with Nod factors factors (van Zeijl et al., 2015; Damiani et al., 2016; Schiessl et al., 2019), revealed that the expression of MtPLC1 (Medtr3g070560) (Damiani et al., 2016; Schiessl et al., 2019) and MtPLD1 (Medtr4g010650) increased at the early stages of symbiosis development (Supplementary Figures 4, 5). Genes in P. sativum were selected based on homology to the orthologs of M. truncatula and included one PsPLC1 (Psat5g128400) gene and one PsPLD1 (Psat7g255400) gene. [file Table_2.XLSX]

## Sheet: PLC
Gene	Medicago truncatula		Pisum sativum
	Mt4.0v1	A17 r5.0	Psat_v1a
MtPLC 1	Medtr3g070560	MtrunA17_Chr3g0113471	Psat5g128400
MtPLC 2	Medtr3g069280	MtrunA17_Chr3g0112551	Psat5g128360
MtPLC 3	Medtr3g070710	MtrunA17_Chr3g0113521	Psat5g128400
MtPLC 4	Medtr3g070720	MtrunA17_Chr3g0113531	Psat5g128360
MtPLC 5	Medtr5g071010	MtrunA17_Chr5g0430181	Psat2g058240
MtPLC 6	Medtr5g071040	MtrunA17_Chr5g0430191	Psat2g058200
MtPLC 7	Medtr5g082580	MtrunA17_Chr5g0437041	Psat2g033200
MtPLC 8	Medtr5g082590	MtrunA17_Chr5g0437061	Psat2g033120
MtPLC 9	Medtr5g082620	MtrunA17_Chr5g0437081	Psat2g032720

## Sheet: PLD
Gene	Class	Medicago truncatula		Pisum sativum
		Mt4.0v1	A17 r5.0	Psat_v1a
MtPLD1	alpha	Medtr4g010650.1	MtrunA17_Chr4g0003411	Psat7g255400.1
MtPLD2	alpha	Medtr2g103730.1	MtrunA17_Chr2g0333021	Psat5g302040.1
MtPLD3	alpha	Medtr3g107320.1	MtrunA17_Chr3g0137791	Psat0s2233g0080.1
MtPLD4	alpha	Medtr3g107360.1	MtrunA17_Chr3g0137821	Psat0s2233g0120.1
MtPLD5	beta	Medtr7g075910.1	MtrunA17_Chr7g0246481	Psat3g112840.1
MtPLD6	beta	Medtr8g033080.1	MtrunA17_Chr8g0350951	Psat4g151240.1
MtPLD7	delta	Medtr3g114840.1	MtrunA17_Chr3g0143471	Psat5g011120.1
MtPLD8	delta	Medtr5g023050.1	MtrunA17_Chr5g0406161	Psat2g151680.1
MtPLD9	delta	Medtr8g088690.1	MtrunA17_Chr8g0380631	Psat7g062960.1
MtPLD10	epsilon	Medtr2g100250.1	MtrunA17_Chr2g0330431	Psat5g293320.1
MtPLD11	epsilon	Medtr8g016160.1	MtrunA17_Chr8g0341931	Psat4g190160.1
MtPLD12	gamma	Medtr5g011050.1	MtrunA17_Chr5g0398161	Psat2g181280.1
MtPLD13	gamma	Medtr5g011060.1	MtrunA17_Chr5g0398171	Psat2g181280.1
MtPLD14	zeta	Medtr2g435560.1	MtrunA17_Chr2g0295411	Psat1g156040.1
MtPLD15	zeta	Medtr1g083620.1	MtrunA17_Chr1g0192401	Psat6g151640.1
